# Supplementary material for: The global burden of chronic kidney disease attributable to high sodium intake: a comprehensive analysis of trends from 1990 to 2021 and burden prediction to 2040
Source: Front Nephrol. 2025 Aug 18;5:1630867. doi: 10.3389/fneph.2025.1630867 (PMC12399397; doi:10.3389/fneph.2025.1630867)
Supplement: Supplementary file 1 [file DataSheet1.zip]

Archive with 5 entries (4 files):
- Supplementary Table/Supplementary Table 1.txt
- Supplementary Table/Supplementary Table 2.txt
- Supplementary Table/Supplementary Table 3.txt
- Supplementary Table/Supplementary Table 4.txt
- Supplementary Table/
