# Supplementary material for: The global burden of chronic kidney disease attributable to high sodium intake: a comprehensive analysis of trends from 1990 to 2021 and burden prediction to 2040
Source: Front Nephrol. 2025 Aug 18;5:1630867. doi: 10.3389/fneph.2025.1630867 (PMC12399397; doi:10.3389/fneph.2025.1630867)
Supplement: Supplementary file 1 [file DataSheet1.zip › Supplementary Table/Supplementary Table 1.txt]

sex_name	Joinpoint Model	AAPC Index	Start Obs	End Obs	AAPC	AAPC C.I. Low	AAPC C.I. High	Statistically Significant (0=No 1=Yes)	Test Statistic	P-Value
0	3	0	1990	2021	0.4752	0.3738	0.5766	1	9.2063	0.000000
1	4	0	1990	2021	0.3312	0.2299	0.4327	1	6.4140	0.000000
2	5	0	1990	2021	0.4616	0.3117	0.6117	1	6.0458	0.000000
sex_name	Model	Segment	Segment Start	Segment End	APC	APC 95% LCL	APC 95% UCL	APC Significant	Test Statistic	P-Value
0	3	0	1990	1997	0.2833	0.1247	0.4422	1	3.7158	0.001279
0	3	1	1997	2003	1.0909	0.8127	1.3698	1	8.1881	0.000000
0	3	2	2003	2007	-0.1795	-0.8060	0.4509	0	-0.5934	0.559231
0	3	3	2007	2021	0.4958	0.4351	0.5565	1	17.0299	0.000000
1	4	0	1990	1997	0.2401	0.1014	0.3790	1	3.6382	0.001880
1	4	1	1997	2003	0.8517	0.6068	1.0972	1	7.3297	0.000001
1	4	2	2003	2007	-0.5341	-1.0941	0.0292	0	-1.9924	0.061718
1	4	3	2007	2014	0.1221	-0.0752	0.3197	0	1.2996	0.210128
1	4	4	2014	2021	0.6841	0.5266	0.8418	1	9.1481	0.000000
2	5	0	1990	1994	-0.0910	-0.4122	0.2312	0	-0.6029	0.555565
2	5	1	1994	1997	0.5803	-0.4457	1.6169	0	1.2029	0.247651
2	5	2	1997	2004	1.0687	0.8892	1.2486	1	12.7421	0.000000
2	5	3	2004	2007	-0.2887	-1.3383	0.7720	0	-0.5824	0.568955
2	5	4	2007	2016	0.6816	0.5633	0.8000	1	12.3190	0.000000
2	5	5	2016	2021	0.0434	-0.1986	0.2860	0	0.3822	0.707706
