# Supplementary material for: The global burden of chronic kidney disease attributable to high sodium intake: a comprehensive analysis of trends from 1990 to 2021 and burden prediction to 2040
Source: Front Nephrol. 2025 Aug 18;5:1630867. doi: 10.3389/fneph.2025.1630867 (PMC12399397; doi:10.3389/fneph.2025.1630867)
Supplement: Supplementary file 1 [file DataSheet1.zip › Supplementary Table/Supplementary Table 2.txt]

sex_name	Joinpoint Model	AAPC Index	Start Obs	End Obs	AAPC	AAPC C.I. Low	AAPC C.I. High	Statistically Significant (0=No 1=Yes)	Test Statistic	P-Value
0	5	0	1990	2021	0.2126	0.1311	0.2941	1	5.1189	0.000000
1	4	0	1990	2021	0.0278	-0.0339	0.0895	0	0.8829	0.377265
2	5	0	1990	2021	0.2924	0.1865	0.3984	1	5.4161	0.000000
sex_name	Model	Segment	Segment Start	Segment End	APC	APC 95% LCL	APC 95% UCL	APC Significant	Test Statistic	P-Value
0	5	0	1990	1994	-0.2143	-0.3858	-0.0425	1	-2.6586	0.017881
0	5	1	1994	1997	0.1634	-0.3913	0.7212	0	0.6266	0.540365
0	5	2	1997	2004	0.7142	0.6174	0.8112	1	15.7687	0.000000
0	5	3	2004	2007	-0.5072	-1.0813	0.0702	0	-1.8729	0.080701
0	5	4	2007	2014	0.1420	0.0424	0.2418	1	3.0383	0.008299
0	5	5	2014	2021	0.3579	0.2780	0.4379	1	9.5594	0.000000
1	4	0	1990	1997	-0.2376	-0.3070	-0.1682	1	-7.1814	0.000001
1	4	1	1997	2004	0.4960	0.4035	0.5886	1	11.2906	0.000000
1	4	2	2004	2007	-0.9917	-1.5413	-0.4390	1	-3.7616	0.001429
1	4	3	2007	2014	-0.2823	-0.3789	-0.1855	1	-6.1253	0.000009
1	4	4	2014	2021	0.5776	0.4989	0.6564	1	15.4634	0.000000
2	5	0	1990	1994	-0.2563	-0.4685	-0.0436	1	-2.5674	0.021444
2	5	1	1994	1998	0.4062	0.0638	0.7498	1	2.5291	0.023135
2	5	2	1998	2004	0.8976	0.7408	1.0547	1	12.2449	0.000000
2	5	3	2004	2007	-0.3998	-1.0942	0.2995	0	-1.2203	0.241173
2	5	4	2007	2010	0.6114	-0.0998	1.3277	0	1.8315	0.086962
2	5	5	2010	2021	0.2245	0.1758	0.2732	1	9.8351	0.000000
