# Supplementary material for: The global burden of chronic kidney disease attributable to high sodium intake: a comprehensive analysis of trends from 1990 to 2021 and burden prediction to 2040
Source: Front Nephrol. 2025 Aug 18;5:1630867. doi: 10.3389/fneph.2025.1630867 (PMC12399397; doi:10.3389/fneph.2025.1630867)
Supplement: Supplementary file 1 [file DataSheet1.zip › Supplementary Table/Supplementary Table 3.txt]

sex_name	Joinpoint Model	AAPC Index	Start Obs	End Obs	AAPC	AAPC C.I. Low	AAPC C.I. High	Statistically Significant (0=No 1=Yes)	Test Statistic	P-Value
0	4	0	1990	2021	0.2912	0.1852	0.3973	1	5.3890	0.000000
1	5	0	1990	2021	0.0908	-0.0076	0.1894	0	1.8079	0.070623
2	3	0	1990	2021	0.3783	0.2589	0.4978	1	6.2199	0.000000
sex_name	Model	Segment	Segment Start	Segment End	APC	APC 95% LCL	APC 95% UCL	APC Significant	Test Statistic	P-Value
0	4	0	1990	1997	0.2036	0.0836	0.3238	1	3.5648	0.002214
0	4	1	1997	2004	0.7060	0.5465	0.8657	1	9.3277	0.000000
0	4	2	2004	2007	-0.7681	-1.7111	0.1840	0	-1.6964	0.107027
0	4	3	2007	2014	0.2106	0.0443	0.3773	1	2.6609	0.015917
0	4	4	2014	2021	0.5022	0.3693	0.6353	1	7.9536	0.000000
1	5	0	1990	1997	-0.0042	-0.0869	0.0785	0	-0.1087	0.914880
1	5	1	1997	2000	0.7657	0.1187	1.4169	1	2.5241	0.023367
1	5	2	2000	2004	0.1946	-0.1373	0.5277	0	1.2488	0.230872
1	5	3	2004	2007	-1.1465	-1.8091	-0.4794	1	-3.6542	0.002350
1	5	4	2007	2014	-0.2915	-0.4074	-0.1753	1	-5.3454	0.000082
1	5	5	2014	2021	0.7571	0.6616	0.8528	1	16.9408	0.000000
2	3	0	1990	1997	0.2130	0.0654	0.3609	1	3.0011	0.006804
2	3	1	1997	2004	0.8512	0.6580	1.0448	1	9.1911	0.000000
2	3	2	2004	2007	-0.4097	-1.5456	0.7392	0	-0.7444	0.464908
2	3	3	2007	2021	0.3946	0.3389	0.4504	1	14.7477	0.000000
