# Supplementary material for: The global burden of chronic kidney disease attributable to high sodium intake: a comprehensive analysis of trends from 1990 to 2021 and burden prediction to 2040
Source: Front Nephrol. 2025 Aug 18;5:1630867. doi: 10.3389/fneph.2025.1630867 (PMC12399397; doi:10.3389/fneph.2025.1630867)
Supplement: Supplementary file 1 [file DataSheet1.zip › Supplementary Table/Supplementary Table 4.txt]

sex_name	Joinpoint Model	AAPC Index	Start Obs	End Obs	AAPC	AAPC C.I. Low	AAPC C.I. High	Statistically Significant (0=No 1=Yes)	Test Statistic	P-Value
0	5	0	1990	2021	-0.0644	-0.1139	-0.0148	1	-2.5434	0.010978
1	5	0	1990	2021	-0.2182	-0.3480	-0.0883	1	-3.2894	0.001004
2	5	0	1990	2021	0.0298	-0.0083	0.0678	0	1.5341	0.124998
sex_name	Model	Segment	Segment Start	Segment End	APC	APC 95% LCL	APC 95% UCL	APC Significant	Test Statistic	P-Value
0	5	0	1990	1994	-1.7410	-1.8724	-1.6093	1	-27.9573	0.000000
0	5	1	1994	2000	-0.0973	-0.1937	-0.0008	1	-2.1493	0.048343
0	5	2	2000	2005	1.3885	1.2471	1.5301	1	21.0614	0.000000
0	5	3	2005	2015	-0.0703	-0.1108	-0.0298	1	-3.7015	0.002132
0	5	4	2015	2019	-1.0428	-1.2592	-0.8260	1	-10.2094	0.000000
0	5	5	2019	2021	1.8241	1.3820	2.2682	1	8.8542	0.000000
1	5	0	1990	1995	-1.7404	-1.9247	-1.5558	1	-19.9369	0.000000
1	5	1	1995	2001	-0.2614	-0.4533	-0.0692	1	-2.8973	0.011056
1	5	2	2001	2004	1.8383	0.9552	2.7292	1	4.4578	0.000460
1	5	3	2004	2016	-0.1922	-0.2509	-0.1334	1	-6.9664	0.000005
1	5	4	2016	2019	-0.9230	-1.7753	-0.0634	1	-2.2879	0.037083
1	5	5	2019	2021	1.6142	0.7385	2.4974	1	3.9436	0.001300
2	5	0	1990	1995	-1.3749	-1.4433	-1.3064	1	-42.5403	0.000000
2	5	1	1995	2001	0.4571	0.3856	0.5287	1	13.6416	0.000000
2	5	2	2001	2005	1.5649	1.4020	1.7280	1	20.6209	0.000000
2	5	3	2005	2015	0.0071	-0.0225	0.0368	0	0.5130	0.615443
2	5	4	2015	2019	-1.2917	-1.4519	-1.1312	1	-17.0558	0.000000
2	5	5	2019	2021	2.0334	1.7046	2.3633	1	13.2926	0.000000
